# Supplementary material for: Isolation and Identification of Isocoumarin Derivatives With Specific Inhibitory Activity Against Wnt Pathway and Metabolome Characterization of Lasiodiplodia venezuelensis
Source: Front Chem. 2021 Aug 12;9:664489. doi: 10.3389/fchem.2021.664489 (PMC8397479; doi:10.3389/fchem.2021.664489)
Supplement: Supplementary file 3 [file Table1.XLSX]

## Sheet: TableS1
Table 1. Compounds annotated by UHPLC-HRMS/MS in ESI(+) in the A02EtM extract of Lasiodiplodia venezuelensis, in clusters annotated through propagation from isolated molecules (highlighted in red) and on the basis of the comparison of their MS/MS pattern against the in silico fragmentation database and the taxonomical re-ranking.
ID	N°	Comp. index	RT (min)	m/z	Molecular formula	Error (ppm)	Isolated as	Annotated as	Initial rank	Initial spectral score	Final rank	Final spectral score	Class	SubClass	Parent level 1	Taxonomical occurence
				[M+H]+												Kingdom.	Phylum	Classe	Order	Family	Genus	Species
Isolated
1744	C28_1	28	0.91	214.107	C10H15NO4	0.5	(Z)-3-((2R,3R,6R)-3-hydroxy-6-((S)-1-hydroxyethyl)-3,6-dihydro-2H-pyran-2-yl)acrylamide	-					Pyrans	NA	Pyrans	X	X	X	X	X	X	X
9110	C28_n1	28	0.92	197.08	C10H12O4	0.2	-	Diplopyrone	40	0.52	1	0.77	Pyrans	Pyranone and derivatives	Dihydropyranones	✓	✓	✓	✓	✓	✓	X
7500	C28_n2	28	0.79	215.092	C10H14O5	4	-	Pestalopyrone1',2'-Dihydro, 1'ξ,2'ξ-dihydroxy	21	0.38	2	0.53	Pyrans	Pyranone and derivatives	Dihydropyranones	✓	✓	X	X	X	X	X
8623	C1497_2	1497	0.91	189.039	C7H8O6	0.5	5-methyl ester trans-aconitate	-					Carboxylic acids and derivatives	Tricarboxylic acids and derivatives	Tricarboxylic acids and derivatives	X	X	X	X	X	X	X
8584	C1497_n1	1497	0.92	171.029	C7H6O5	0.1		4-Oxo-2,5-heptadienedioic acid	5	0.55	1	0.3	Keto acids and derivatives	Medium-chain keto acids and derivatives	Medium-chain keto acids and derivatives	✓	X	X	X	X	X	X
8441	C23_3	23	1.1	257.101	C12H16O6	1.5	(1Z,3S,4R)‐4‐hydroxy‐1‐[(2S,3S)‐3‐hydroxy‐6‐oxo‐3,6‐dihydro‐2H‐pyran‐2‐yl]pent‐1‐en‐3‐yl acetate						Pyrans	Pyranones and derivatives	Dihydropyranones
6552	C23_4	23	1.06	274.128	C12H19NO6	0.1	(4Z,8Z)-10-amino-3,6,7-trihydroxy-10-oxodeca-4,8-dien-2-yl acetate						Carboxylic acids and derivatives	Carboxylic acids and derivatives	Carboxylic acids esters
7321	C23_n1	23	2.6	197.081	C10H12O4	1.2		5-(1-Hydroxybutyl)-6-(hydroxymethyl)-2H-pyran-2-one(S)-form1'-Ketone	41	0.45	1	0.74	Pyrans	Pyranones and derivatives	Dihydropyranones	✓	✓	✓	X	X	X	X
5495	C23_n2	23	1.103	197.081	C10H12O4	0.3		(Z)-5-hydroxy-6-(4-hydroxypent-1-en-1-yl)-5,6-dihydro-2H-pyran-2-one	Manual annotation				Pyrans	Pyranones and derivatives	Dihydropyranones
1433	C13_5	13	1.17	195.065	C10H10O4	1	7-hydroxy-3-(1-hydroxyethyl)isobenzofuran-1(3H)-one						Benzofurans	Benzofuranones	Benzofuranones
1433	C13_8	13	1.596	195.065	C10H10O4	1	(-)-(3R,4R)-4-hydroxymellein						Benzopyrans	2-benzopyrans	2-benzopyrans
4352	C13_9	13	1.35	195.065	C10H10O4	2.5	(-)-(3R,4S)-4-hydroxymellein						Benzopyrans	2-benzopyrans	2-benzopyrans
6737	C13_n10	13	2.868	209.08	C11H12O4	1.7		3,4-Dihydro-3,8-dihydroxy-3-methyl-1H-2-benzopyran-1-one(¬±)-form3-Me ether	19	0.43	1	0.76	Benzopyrans	2-benzopyrans	2-benzopyrans	✓	✓	✓	✓	✓	X	X
4555	C13_n11	13	1.8	177.05	C10H8O3	0.9		8-Hydroxy-3-methyl-1H-2-benzopyran-1-one	9	0.57	5	0.51	Benzopyrans	2-benzopyrans	2-benzopyrans	✓	X	X	X	X	X	X
6666	C43_6	43	0.97	199.096	C10H14O4	0	(2Z,4Z,8E)-6,7-dihydroxydeca-2,4,8-trienoic acid						Hydroxy acids and derivatives	Medium-chain hydroxy acids and derivatives	Medium-chain hydroxy acids and derivatives
2864	C43_n1	43	1.43	181.086	C10H12O3	0.2		(2Z,4Z,6Z,8E)-7-hydroxydeca-2,4,6,8-tetraenoic acid	Manual annotation				Hydroxy acids and derivatives	Medium-chain hydroxy acids and derivatives	Medium-chain hydroxy acids and derivatives
8643	C43_n2	43	1.42	213.11	C11H16O4	0.2		(2Z,4Z,8E)-6,7-dihydroxyundeca-2,4,8-trienoic acid	Manual annotation				Hydroxy acids and derivatives	Medium-chain hydroxy acids and derivatives	Medium-chain hydroxy acids and derivatives
8557	C43_n3	43	1.43	231.123	C11H18O5	2.1		(2Z,4Z)-6,7,8-trihydroxyundeca-2,4-dienoic acid	Manual annotation				Hydroxy acids and derivatives	Medium-chain hydroxy acids and derivatives	Medium-chain hydroxy acids and derivatives
6640	C54_7	54	1.36	211.06	C10H10O5	0.8	(+)-(3R,4S)-4,5-dihydroxymellein						Benzopyrans	2-benzopyrans	2-benzopyrans	✓	✓	✓	X	X	X	X
9039	C54_13	54	2.755	179.071	C10H10O3	1.7	(-)-(R)-mellein						Benzopyrans	2-benzopyrans	2-benzopyrans	✓	✓	✓	✓	✓	✓	X
352	C54_18	54	2.01	195.066	C10H10O4	3	(R)-(-)-5-hydroxymellein						Benzopyrans	2-benzopyrans	2-benzopyrans	✓	✓	✓	✓	✓	✓	X
8594	C54_n1	54	2.22	195.066	C10H10O4	3		3,4-Dihydro-4,8-dihydroxy-3-methyl-1H-2-benzopyran-1-one	30	0.85	1	0.65	Benzopyrans	2-benzopyrans	2-benzopyrans	✓	✓	✓	✓	✓	X	X
6811	C54_n2	54	2.96	209.08	C11H12O4	1.2		8-hydroxy-5-(hydroxymethyl)-3-methylisochroman-1-one	20	0.69	2	0.59	Benzopyrans	2-benzopyrans	2-benzopyrans	✓	✓	✓	X	X	X	X
5039	C54_n3	54	1.77	225.076	C11H12O5	0.1		5,8-dihydroxy-3-methoxy-3-methylisochroman-1-one	Manual annotation				Benzopyrans	2-benzopyrans	2-benzopyrans	✓	✓	X	X	X	X	X
6480	C54_n4	54	1.88	193.05	C10H8O4	2.3		5,8-dihydroxy-3-methyl-1H-isochromen-1-one	Manual annotation				Benzopyrans	2-benzopyrans	2-benzopyrans
6669	C54_n5	54	1.33	193.05	C10H8O4	1.3		6,8-Dihydroxy-3-methyl-1H-2-benzopyran-1-one	18	0.64	3	0.71	Benzopyrans	2-benzopyrans	2-benzopyrans	✓	✓	X	X	X	X	X
2097	C54_n6	54	3.25	207.066	C11H10O4	1.9		6,8-Dihydroxy-3,7-dimethyl-1H-2-benzopyran-1-one	11	0.67	2	0.63	Benzopyrans	2-benzopyrans	2-benzopyrans	✓	✓	X	X	X	X	X
1220	C54_n7	54	1.95	191.071	C11H10O3	2.7		7-Hydroxy-3,5-dimethyl-1H-2-benzopyran-1-one	16	0.62	2	0.7	Benzopyrans	2-benzopyrans	2-benzopyrans	✓	✓	✓	X	X	X	X
2218	C54_n8	54	2.91	205.086	C12H12O3	1.3		7-methoxy-3,5-dimethyl-1H-isochromen-1-one	Manual annotation				Benzopyrans	2-benzopyrans	2-benzopyrans
3140	C97_10	97	1.689	185.081	C9H12O4	1.3	(R)-4-methyl-5-oxo-2-propyl-2,5-dihydrofuran-3-carboxylic acid (Decumbic acid(R)-form)		25	0.47	1	0.87	Dihydrofurans	Furanones	Butenolides	✓	✓	✓	✓	✓	✓	✓
557	C97_11	97	1.626	185.081	C9H12O4	1.3	(2R,3S)-4-methylene-5-oxo-2-propyltetrahydrofuran-3-carboxylic acid		33	0.5	1	0.88	Lactones	Gamma butyrolactones	Gamma butyrolactones	✓	✓	✓	✓	✓	✓	✓
997	C97_n1	97	1.98	167.07	C9H10O3	1.2		(R)-2-allyl-4-methyl-5-oxo-2,5-dihydrofuran-3-carbaldehyde	Manual annotation				Lactones	Gamma butyrolactones	Gamma butyrolactones
319	C97_n2	97	2.76	199.097	C10H14O4	0.5		methyl (2R,3S)-4-methylidene-5-oxo-2-propyloxolane-3-carboxylate	Manual annotation				Lactones	Gamma butyrolactones	Gamma butyrolactones
7755	C97_n3	97	1.37	279.087	C14H14O6	1.3		Microdiplodiasone	14	0.22	1	0.75	Lactones	Gamma butyrolactones/1-benzopyrans	Gamma butyrolactones/Chromones	✓	✓	✓	✓	✓	X	X
5899	C97_n4	97	1.19	323.075	C15H14O8	9		3,3a,4a,10a-Tetrahydro-6,8-dihydroxy-2-oxo-2H-furo[2',3':4,5]furo[3,2-b][1]benzopyran-10b(5H)-acetic acid	1	0.49	2	0.45	Lactones	Gamma butyrolactones	Gamma butyrolactones	X	X	X	X	X	X	X
4730	C97_n5	97	1.31	323.11	C16H18O7	7		Monocerin12-Oxo	4	0.24	1	0.63	Lactones	Gamma butyrolactones	Gamma butyrolactones	✓	✓	✓	X	X	X	X
8836	C164_14	164	1.8	187.096	C9H14O4	1.6	(2R)-butylitaconic acid						Fatty Acyls	Fatty acids and conjugates	Medium-chain fatty acids	✓	✓	X	X	X	X	X
8847	C164_n1	164	1.63	233.102	C10H16O6	0.5		3,5-Dihydroxy-3-methylpentanoic acid(R)-formDi-Ac	1	0.34	1	0.24	Fatty Acyls	Fatty acids and conjugates	Tricarboxylic acids and derivatives	?	?	?	?	?	?	?
816	C72_15	72	3.2	337.107	C20H16O5	0.7	(+)-(R)-CJ-12,372						Tetralins	Tetralins	Tetralins (naphtoquinone spiroketal)
4892	C72_16	72	3.63	351.122	C21H18O5	2.4	(+)-(R)-Palmarumycin EG1						Tetralins	Tetralins	Tetralins (naphtoquinone spiroketal)
7613	C72_n1	72	3.41	321.112	C20H16O4	0.8		Palmarumycin CP12,3-Dihydro, 4Œ±-alcohol	1	0.46	1	0.51	Tetralins	Tetralins	Tetralins (naphtoquinone spiroketal)	✓	✓	✓	X	X	X	X
4731	C72_n2	72	3.62	319.097	C20H14O4	0.3		Palmarumycin CP12,3-Dihydro	2	0.39	2	0.5	Tetralins	Tetralins	Tetralins (naphtoquinone spiroketal)	✓	✓	✓	X	X	X	X
8675	Csgl_17	single	4.84	335.126	C21H18O4	6.9	(R)-4-methoxy-3,4-dihydro-2H-spiro[naphthalene-1,2'-naphtho[1,8-de][1,3]dioxin]-6-ol						Tetralins	Tetralins	Tetralins (naphtoquinone spiroketal)
